# Supplementary material for: Preliminary Results of NGS Gene Panel Test Using NSCLC Sputum Cytology and Therapeutic Effect Using Corresponding Molecular-Targeted Drugs
Source: Genes (Basel). 2022 May 2;13(5):812. doi: 10.3390/genes13050812 (PMC9141607; doi:10.3390/genes13050812)
Supplement: Supplementary file 1 [file genes-13-00812-s001.zip]

Archive with 1 entries (1 files):
- genes-1695408-supplementary.pdf
